# Supplementary material for: Cognitive Impairment in Temporal Lobe Epilepsy: Alterations in the Basal Forebrain Cholinergic System
Source: Brain Behav. 2025 Nov 19;15(11):e71090. doi: 10.1002/brb3.71090 (PMC12631018; doi:10.1002/brb3.71090)
Supplement: Supplementary file 1 — Supplementary Materials: brb371090‐sup‐0001‐TableS1.xlsx [file BRB3-15-e71090-s001.xlsx]

## Sheet: Sheet1
Supplementary TableS1 Correlation Between Changes in BFCS-Related White Matter Fiber Connections and Cognitive Function
		copy	instant	delay	oblivion rate	MQ	nonverbal	verbal
LCh1-3	r	0.066	0.032	0.026	-0.023	-0.077	0.083	0.074
	punc	0.484	0.732	0.781	0.807	0.414	0.377	0.429
	q	1.117	1.005	0.985	0.973	1.166	1.24	1.164
LCh4	r	-0.1	-0.081	-0.038	0.029	0.027	0.038	0.099
	punc	0.284	0.386	0.685	0.756	0.773	0.686	0.29
	q	1.401	1.197	1.047	1.013	0.998	1.041	1.4
RCh1-3	r	0.084	-0.075	-0.039	0.054	-0.029	-0.085	-0.023
	punc	0.37	0.426	0.682	0.567	0.756	0.367	0.81
	q	1.253	1.17	1.05	1.15	1.006	1.264	0.96
RCh4	r	0.123	-0.095	-0.065	0.078	-0.003	-0.005	-0.041
	punc	0.188	0.308	0.489	0.406	0.977	0.954	0.66
	q	1.275	1.364	1.117	1.175	0.995	1.005	1.053
BFCS	r	0.043	-0.119	-0.092	0.096	-0.072	-0.002	0.026
	punc	0.645	0.204	0.324	0.303	0.445	0.986	0.784
	q	1.06	1.23	1.327	1.37	1.163	0.991	0.972
Lhipp_FA	r	0.094	0.003	-0.019	0.033	0.076	0.046	0.097
	punc	0.318	0.976	0.84	0.726	0.418	0.627	0.299
	q	1.353	0.999	0.949	1.016	1.163	1.071	1.411
Lhipp_MD	r	-0.035	0.029	0.047	-0.054	-0.018	-0.081	-0.069
	punc	0.709	0.758	0.618	0.567	0.85	0.386	0.46
	q	1.026	1.003	1.09	1.139	0.941	1.18	1.147
Rhipp_FA	r	0.047	0.005	0.039	-0.033	0.181	0.2	0.23
	punc	0.615	0.961	0.675	0.727	0.051	0.031	0.013
	q	1.103	1.002	1.046	1.011	1.223	1.682	0.94
Rhipp_MD	r	0.043	0.041	0.019	-0.014	-0.097	-0.184	-0.17
	punc	0.644	0.663	0.839	0.878	0.299	0.048	0.067
	q	1.067	1.043	0.953	0.948	1.38	1.488	1.322
LAmy_FA	r	0.148	0.12	0.142	-0.123	0.168	0.05	0.156
	punc	0.114	0.199	0.128	0.189	0.071	0.592	0.094
	q	1.178	1.234	1.157	1.243	1.284	1.08	1.2
LAmy_MD	r	-0.127	-0.068	-0.079	0.066	-0.125	-0.062	-0.133
	punc	0.174	0.466	0.397	0.483	0.18	0.506	0.155
	q	1.302	1.136	1.197	1.127	1.26	1.132	1.246
RAmy_FA	r	0.115	0.079	0.108	-0.091	0.265	0.184	0.247
	punc	0.221	0.4	0.248	0.33	0.004	0.048	0.008
	q	1.262	1.189	1.345	1.302	0.868	1.302	0.868
RAmy_MD	r	-0.04	0.023	0.026	-0.036	-0.128	-0.135	-0.158
	punc	0.668	0.803	0.783	0.701	0.172	0.148	0.09
	q	1.043	0.979	0.982	1.028	1.333	1.235	1.302
DLPFC_FA	r	-0.008	0.027	-0.018	0.019	0.077	0.054	0.023
	punc	0.934	0.775	0.844	0.837	0.414	0.567	0.807
	q	0.998	0.989	0.939	0.956	1.182	1.129	0.978
DLPFC_MD	r	0.005	-0.115	-0.055	0.055	-0.189	0.019	-0.051
	punc	0.959	0.218	0.558	0.555	0.042	0.842	0.589
	q	1.005	1.279	1.164	1.192	1.823	0.942	1.102
Lch1to3_Lhipp_FA	r	0.037	-0.069	-0.03	0.037	0.022	0.081	0.047
	punc	0.697	0.459	0.747	0.694	0.811	0.385	0.617
	q	1.029	1.158	1.007	1.031	0.956	1.211	1.097
Lch1to3_Lhipp_MD	r	0.087	-0.043	0.015	-0.006	0.107	0.102	0.082
	punc	0.353	0.646	0.872	0.952	0.251	0.278	0.382
	q	1.3	1.054	0.951	1.012	1.328	1.403	1.237
Lch1to3_Lamy_FA	r	-0.012	0.046	0.086	-0.09	-0.085	-0.068	-0.103
	punc	0.895	0.627	0.356	0.334	0.362	0.466	0.272
	q	0.961	1.063	1.288	1.294	1.288	1.124	1.405
Lch1to3_Lamy_MD	r	0.015	-0.002	0.031	-0.028	-0.023	-0.02	-0.052
	punc	0.872	0.979	0.738	0.767	0.809	0.833	0.582
	q	0.946	0.993	1.007	1.003	0.97	0.956	1.128
Lch4_Lhipp_FA	r	0.082	-0.038	-0.031	0.046	0.055	0.045	0.051
	punc	0.384	0.688	0.742	0.626	0.557	0.629	0.584
	q	1.225	1.037	1.006	1.078	1.173	1.058	1.121
Lch4_Lhipp_MD	r	-0.057	0.034	0.025	-0.035	-0.028	-0.111	-0.054
	punc	0.547	0.719	0.79	0.712	0.764	0.234	0.564
	q	1.187	1.02	0.974	1.023	1.005	1.302	1.155
Lch4_Lamy_FA	r	0.121	0.063	0.072	-0.054	0.085	0.003	0.074
	punc	0.196	0.502	0.442	0.562	0.366	0.971	0.432
	q	1.251	1.135	1.17	1.161	1.281	0.999	1.157
Lch4_Lamy_MD	r	-0.089	-0.033	-0.027	0.016	-0.052	-0.051	-0.068
	punc	0.343	0.724	0.774	0.866	0.577	0.59	0.466
	q	1.283	1.02	0.994	0.949	1.138	1.094	1.111
Rch1to3_Rhipp_FA	r	0.092	-0.037	-0.034	0.041	-0.052	0.05	-0.021
	punc	0.325	0.694	0.717	0.662	0.577	0.591	0.823
	q	1.306	1.039	1.024	1.049	1.128	1.087	0.955
Rch1to3_Rhipp_MD	r	0.078	-0.151	-0.137	0.143	-0.071	-0.005	-0.023
	punc	0.403	0.106	0.144	0.127	0.449	0.954	0.81
	q	1.182	1.15	1.25	1.253	1.16	1.01	0.966
Rch1to3_Ramy_FA	r	0.02	-0.026	-0.049	0.051	0.028	-0.026	0.084
	punc	0.833	0.784	0.603	0.586	0.768	0.779	0.372
	q	0.961	0.978	1.09	1.106	1	0.989	1.242
Rch1to3_Ramy_MD	r	-0.022	-0.094	-0.07	0.069	-0.002	-0.066	0.022
	punc	0.811	0.316	0.452	0.464	0.984	0.479	0.815
	q	0.951	1.371	1.154	1.144	0.993	1.13	0.951
Rch4_Rhipp_FA	r	0.019	-0.032	0.004	0	0.142	0.163	0.158
	punc	0.841	0.73	0.968	0.998	0.128	0.081	0.091
	q	0.946	1.009	1	0.998	1.208	1.256	1.234
Rch4_Rhipp_MD	r	0.059	0.042	0.023	-0.016	-0.046	-0.187	-0.093
	punc	0.53	0.654	0.803	0.863	0.62	0.044	0.322
	q	1.162	1.051	0.984	0.951	1.085	1.591	1.344
Rch4_Ramy_FA	r	0.089	0.035	0.055	-0.042	0.172	0.164	0.156
	punc	0.342	0.706	0.556	0.652	0.065	0.079	0.096
	q	1.302	1.028	1.183	1.056	1.411	1.319	1.157
Rch4_Ramy_MD	r	-0.004	0.044	0.046	-0.051	-0.062	-0.152	-0.126
	punc	0.966	0.641	0.623	0.585	0.51	0.104	0.177
	q	1.003	1.07	1.082	1.113	1.129	1.188	1.28
BFCS: Basal Forebrain Cholinergic System; hipp: hippocampus; amy: amygdala; DLPFC: dorsal prefrontal cortex; FA: fractional anisotropy; MD: mean diffusivity; ch1-3: BFCS subregion Ch1-3 nucleus; ch4: BFCS subregion Ch4 nucleus; L: left side; R: right side; punc= uncorrected p-values; q= FDR-corrected p-values; r=correlation coefficient;
